# Supplementary material for: Identification of Novel Reassortant Shuni Virus Strain in Clinical Cases of Israeli Ruminants, 2020–2021
Source: Trop Med Infect Dis. 2022 Oct 13;7(10):297. doi: 10.3390/tropicalmed7100297 (PMC9606876; doi:10.3390/tropicalmed7100297)
Supplement: Supplementary file 1 [file tropicalmed-07-00297-s001.zip]

Archive with 1 entries (1 files):
- tropicalmed-1917488-supplementary.pdf
